# Supplementary material for: Fewer Children in Families Associated with Lower Odds of Early Childhood Caries: A Sample from Three Countries
Source: Int J Environ Res Public Health. 2023 Jan 26;20(3):2195. doi: 10.3390/ijerph20032195 (PMC9916343; doi:10.3390/ijerph20032195)
Supplement: Supplementary file 1 [file ijerph-20-02195-s001.zip]

Archive with 1 entries (1 files):
- ijerph-2165576-supplementary.pdf
